# Supplementary material for: The therapeutic effect of KSP inhibitors in preclinical models of cholangiocarcinoma
Source: Cell Death Dis. 2022 Sep 19;13(9):799. doi: 10.1038/s41419-022-05247-0 (PMC9485230; doi:10.1038/s41419-022-05247-0)
Supplement: Supplementary file 7 — Supplementary Data file 1 [file 41419_2022_5247_MOESM7_ESM.xlsx]

## Sheet: drug plate
1	Empty	Arsenic oxide (3)	Anastrozole	Sunitinib Malate	Mercaptopurine (6-MP)	Mitoxantrone hydrochloride	Thioproline	Clofarabine	Irinotecan hydrochloride trihydrate	Flutamide	Lenvatinib (E7080)	Empty
2	Empty	Vismodegib (GDC-0449)	Cediranib (AZD2171)	Tegafur (FT-207, NSC 148958)	Trametinib (GSK1120212)	ARRY380	Apatinib	Fruquintinib	Alectinib	LDE225 (NVP-LDE225,Erismodegib)	CAL-101 (Idelalisib, GS-1101)	Empty
3	Empty	Dasatinib monohydrate	Lapatinib ditosylate monohydrate	Gimeracil	Docetaxel	Ifosfamide	Phenoxybenzamine hydrochloride	Lonidamine	Carmofur	Topotecan hydrochloride	Temozolomide	Empty
4	Empty	Dabrafenib (GSK2118436)	Romidepsin (FK228, Depsipeptide)	Bexarotene	Zoledronic Acid	Tamibarotene	Fludarabine Phosphate	Homoharringtonine	Cobimetinib	AZD-9291 mesylate	TAS-102	Empty
5	Empty	Ubenimex	Vincristine sulfate	Cytarabine	10-Hydroxycamptothecin	Piceatannol	Fulvestrant	Cyclophosphamide monohydrate	Hydroxyurea	Dasatinib	Axitinib	Empty
6	Empty	CHIR-99021	SP600125	Rapamycin	Cisplatin	5-FU	Epirubicin	OXP	Metformin	Afatinib	Imatinib	Empty
7	Empty	Teniposide	Nilotinib (AMN-107)	Crizotinib (PF-02341066)	Erlotinib hydrochloride	Pemetrexed disodium	Apigenin	Nocodazole	Vorinostat (SAHA, MK0683)	Letrozole	Cyclocytidine hydrochloride	Empty
8	Empty	Carfilzamib	Erlotinib	Brefeldin A	Pifithrin-α	oprozomib	Torin 1	Rosiglitazone	Salubrinm	Wortmannin	Ly294002	Empty
9	Empty	Imatinib Mesylate (STI571)	Melatonine	Vinblastine sulfate	LY2835219	Vemurafenib (PLX4032, RG7204)	Rociletinib (CO-1686, AVL-301)	Pomalidomide	Temsirolimus (CCI-779, NSC 683864)	Afatinib (BIBW2992)	Icotinib Hydrochloride	Empty
10	Empty	Doxorubilin	wortmamin	Irinotican Hcl	Ixazomib	Olaparib	17-AAG	Paclitaxel	MHY1485	Regorafenib	Bortezomib	Empty
11	Empty	Cabazitaxel	Pazopanib	Radotinib	Crocin	Enzalutamide (MDV3100)	Lapatinib (GW-572016) Ditosylate	Irinotecan	Imatinib (STI571)	Palbociclib (PD0332991) Isethionate	Bleomycin Sulfate	Empty
12	Empty	Ferrostatin-1	Sorafinib	Gemcitabine	XMD8-85	Defactinib (VS-6063, PF-04554878)	Enasidenib	Ellagic acid	Oltipraz	Rifampicin	Quinacrine dihydrochloride	Empty
13	Empty	Abiraterone	Pemetrexed Disodium Hydrate	Cephalomannine	Procarbazine hydrochloride	Dacarbazine	Etoposide	Fludarabine	Methotrexate	Ibrutinib (PCI-32765)	Belinostat (PXD101)	Empty
14	Empty	AICAR (Acadesine)	Genistein	MK1775	Irbinitinib(ARRY-380; ONT-380)	Danusertib (PHA-739358)	EPZ6438	GSK-2636771	CUDC-907	XL147 analogue	LCL161	Empty
15	Empty	Afatinib (BIBW2992) Dimaleate	Nintedanib (BIBF 1120)	XL184(Cabozantinib malate)	Palbociclib	LDK378(Ceritinib)	Regorafenib (BAY 73-4506)	Dacogen	Cabozantinib (XL184, BMS-907351)	Chidamide	Rocilinostat (ACY-1215)	Empty
16	Empty	MLN8237(Alisertib)	BMS-833923	CX5461	Ganetespib (STA-9090)	ABT888 hydrochloride	SB743921	Endoxifen	LY-2874455	ENMD-2076	PCI-24781 (Abexinostat)	Empty
	A	B	C	D	E	F	G	H	I	J	K	L
