# Supplementary material for: The therapeutic effect of KSP inhibitors in preclinical models of cholangiocarcinoma
Source: Cell Death Dis. 2022 Sep 19;13(9):799. doi: 10.1038/s41419-022-05247-0 (PMC9485230; doi:10.1038/s41419-022-05247-0)
Supplement: Supplementary file 8 — Supplementary Data file 2 [file 41419_2022_5247_MOESM8_ESM.xlsx]

## Sheet: Sheet1
number	KIF11 score	OS (month)	death	sex	age	AFP	CA199	size	grade	num
1	2	10	0	0	67	2	434	8	3	1
2	1	10	0	1	71	3.6	199	3.5	3	2
3	2	5	1	0	76	3.06	16.28	3	2	1
4	1	6	1	1	44	2.23	45.31	5.1	2	1
5	2	11	0	1	60	1.25	787.9	4	3	1
6	2	12	0	1	71	3	72	5.1	3	1
7	2	12	0	1	52	4.29	73.58	15	2	2
8	2	12	0	0	81	1.88	32.36	5.1	1	1
9	2	13	0	1	53	3.39	36.18	4	2	1
10	2	32	0	0	54	3.8	13.8	3	3	1
11	2	7	1	1	54	3.99	49.64	5.1	3	1
12	2	9	1	1	61	1.83	555.7	4.5	2	1
13	2	16	0	1	44	4.14	36.98	9	2	1
14	1	16	0	1	68	2.38	10.06	9	2	1
15	1	1	1	0	64	3	8144.73	6	2	2
16	2	8	1	0	66	2.05	1177	5.1	1	1
17	2	14	1	0	64	0.98	329.3	6	2	1
18	2	12	1	0	50	3.05	11.46	9	2	1
19	2	18	0	0	61	3.38	55.26	4	2	1
20	2	14	1	1	66	1.61	10.53	4	2	1
21	2	19	0	0	66	5.15	336	12	2	1
22	2	21	0	1	56	5.09	14.21	2.5	2	1
23	2	24	0	1	71	2.9	32.9	7	2	1
24	2	24	1	0	66	5.9	66.1	10	2	2
25	2	8	1	0	48	2	318.8	8	2	2
26	2	14	0	0	56	9.93	28.94	4	2	1
27	2	3	1	1	73	3.9	0.8	5.5	3	2
28	2	32	1	1	82	4	45.8	4	2	1
29	2	34	0	1	52	2.2	0.8	3	2	1
30	2	1	1	1	64	20	39	14	3	2
31	2	34	0	0	50	3000	51.9	15	2	1
32	2	35	0	0	62	1.7	33.4	9	2	2
33	2	3	1	0	56	2.8	5580	5.1	2	1
34	2	36	0	1	39	5.9	43.1	3	2	2
35	2	11	1	0	52	1.9	92.3	7	2	1
36	2	7	1	1	46	2175	1998	10	2	2
37	1	27	1	0	46	2.7	13.4	2.5	3	1
38	1	1	1	1	60	3000	17.3	12	3	2
39	2	41	0	1	45	32.8	20.3	2.5	2	1
40	1	44	0	0	48	125	35	3.5	2	1
41	2	21	1	1	42	26.9	3510	3	3	1
42	1	9	1	1	61	309.4	540	12	3	2
43	2	48	0	1	42	3000	81.2	9	2	1
44	1	48	0	1	68	9.7	53.3	16	3	1
45	1	48	0	1	61	1.6	15.1	6	2	1
46	2	3	1	1	71	1.4	10.9	4	2	2
47	2	4	1	0	49	3.9	1386.4	12	2	2
48	2	15	1	1	62	4.1	217.8	2	2	1
49	2	50	0	1	52	19.5	14.5	3	3	1
50	2	8	1	1	56	7.5	39.7	7	2	2
51	1	52	0	1	54	8	45	1.5	3	2
52	1	4	1	1	73	1.1	844.9	8	2	2
53	2	11	0	0	57	1.77	40	5	1	1
54	1	11	0	1	46	1.55	32	2.5	3	1
55	1	11	0	0	63	7.22	90.95	1.2	1	1
56	1	2	1	0	69	23.49	10000	10	3	1
57	2	10	1	1	52	116	27.67	8	3	1
58	1	25	0	1	45	1	143.8	11	2	1
59	1	8	1	1	79	2.1	9068	10	3	2
60	2	6	1	0	57	1.5	466.7	5	2	2
61	2	54	0	1	44	5.6	43.7	0.8	2	1
62	2	3	1	1	49	159	19.1	12	2	2
63	1	56	0	1	55	3000	43.1	10	3	1
64	1	56	0	1	57	6.3	38.1	8	3	1
65	1	33	1	1	69	2.5	389.3	8	2	2
66	2	5	1	1	80	4.9	1983	10	3	2
67	2	25	1	0	62	3.3	17.4	7	3	1
68	1	60	0	1	64	3	12.6	7	2	1
69	1	25	0	1	51	14.8	63.1	3.5	3	2
70	1	32	1	1	31	33.8	423.4	0.8	3	2
71	2	15	1	1	35	12	376	7	3	2
72	1	53	1	0	42	2.7	2049	5.1	2	1
73	2	11	1	1	43	9	142	8	3	2
74	1	28	1	1	44	5	300	3.5	2	1
75	2	14	0	0	47	21.85	66.72	7	3	1
76	1	65	0	1	48	5	100	1	3	1
77	2	36	0	1	49	31.5	39	4	2	1
78	1	7	1	1	51	12	200	12	3	2
79	2	67	0	1	51	15	300	16	3	1
80	2	20	1	1	52	4	2060	5.1	2	1
81	2	6	1	1	52	3.3	2049	7	2	1
82	2	23	1	1	52	11	94	7	3	2
83	1	55	0	1	54	15	500	7	2	1
84	2	9	1	1	54	1.8	0.37	14	3	2
85	1	37	1	0	55	5	44	5	2	1
86	2	29	1	0	55	10.3	300	9	2	1
87	2	9	1	0	55	15	200	6	3	1
88	1	56	0	0	56	4	35	3	2	1
89	2	11	0	0	56	20.33	88	6	3	2
90	1	53	0	0	58	4.8	17.1	1.5	2	1
91	2	1	1	0	60	11.5	123	4.5	3	1
92	2	13	1	0	60	10	2000	6	3	1
93	2	1	1	1	60	35	500	30	2	2
94	2	8	1	1	60	1050	130	10	3	2
95	2	1	1	1	62	3	200	15	2	2
96	2	12	1	1	62	2.4	500	5.1	2	1
97	1	38	1	0	66	3	125	3.5	2	1
98	2	13	1	1	66	5	150	5.1	2	1
99	2	38	1	0	67	3	243	4	2	1
100	2	8	1	1	70	2	446	8	2	2
101	2	3	1	1	70	2	3.1	8	2	1
102	2	10	1	0	71	3	500	7	2	1
103	1	21	1	0	72	10	94	5.1	2	1
104	2	7	1	0	72	9.6	9.2	11	3	2
105	2	15	1	1	75	7	6.8	5.1	2	1
106	2	2	1	0	77	13	100	6	3	1
107	2	4	1	0	79	3.5	211.6	8	2	2
