# Supplementary material for: The therapeutic effect of KSP inhibitors in preclinical models of cholangiocarcinoma
Source: Cell Death Dis. 2022 Sep 19;13(9):799. doi: 10.1038/s41419-022-05247-0 (PMC9485230; doi:10.1038/s41419-022-05247-0)
Supplement: Supplementary file 10 — Original Data File [file 41419_2022_5247_MOESM10_ESM.xlsx]

## Sheet: Figure 2
	Figure 2A
	SK-CHA-1
		Docetaxel			Cabazitaxel			Paclitaxel			SB743921			Vinblastine sulfate			Cephalomannine			Homoharringtonine
	-2	0.962313	0.953358	0.944403	0.981267	1.01239	1.04351	0.931024	0.931646	0.932269	1.02063	1.01615	1.01168	0.958639	0.94704	0.935441	1.05979	1.04898	1.03817	0.959725	0.903927	0.848129
	-1	0.92048	0.92405	0.92763	1.04911	1.05038	1.05166	0.95418	0.96796	0.98174	0.982488	1.01141	1.04033	0.894727	0.93225	0.969773	0.956941	0.989119	1.0213	0.939293	0.958506	0.977719
	0	0.85218	0.82943	0.80669	0.91778	0.95744	0.9971	0.90571	0.94465	0.98359	0.987814	1.00209	1.01637	0.914204	0.882802	0.851401	1.02261	1.04474	1.06687	0.930027	0.944534	0.959042
	1	0.79272	0.74258	0.69244	0.801	0.81277	0.82453	0.73963	0.78142	0.8232	0.134897	0.132662	0.130427	0.46491	0.46496	0.465009	0.994047	0.95684	0.919633	1.0986	1.04811	0.997613
	2	0.77956	0.72562	0.67168	0.0766	0.08266	0.08871	0.62399	0.6276	0.63122	0.129459	0.126854	0.12425	0.4275	0.420286	0.413072	0.394577	0.367572	0.340567	0.40579	0.39826	0.39073
	3	0.12124	0.13045	0.13965	0.08475	0.08582	0.08688	0.11998	0.12424	0.1285	0.113973	0.114696	0.115419	0.122753	0.129	0.135248	0.162723	0.161855	0.160987	0.096681	0.103661	0.110641
	4	0.13115	0.1107	0.09024	0.09264	0.09269	0.09275	0.09813	0.09855	0.09898	0.01209	0.01054	0.009	0.13948	0.15242	0.16536	0.12359	0.17248	0.142137	0.08712	0.08364	0.08015
	HCCC-9810
		Docetaxel			Cabazitaxel			Paclitaxel			SB743921			Vinblastine sulfate			Cephalomannine			Homoharringtonine
	-2	0.972518	0.956987	0.941456	0.999489	1.01246	1.02543	1.10277	1.06299	1.02322	0.898968	0.873179	0.847391	1.08805	0.955571	0.823095	1.10268	1.06789	1.0331	0.847779	0.844144	0.840509
	-1	0.963231	0.959308	0.955385	0.98841	0.991526	0.994641	0.971162	0.991779	1.0124	0.794009	0.814582	0.835155	1.07901	1.07625	1.0735	0.952877	0.973161	0.993445	0.961031	0.998315	1.0356
	0	0.978949	0.949936	0.920923	0.998615	0.985551	0.972487	0.758641	0.783969	0.736673	0.760989	0.80572	0.85045	0.912953	0.953763	0.994574	0.988946	1.0154	1.04186	1.01053	1.04669	1.08285
	1	1.0169	0.976385	0.935872	0.844718	0.857038	0.869359	0.6872	0.725302	0.654152	0.70186	0.654184	0.606508	0.618212	0.609375	0.600538	1.00561	0.995738	0.985864	1.02426	1.02746	1.03067
	2	0.936692	0.900064	0.863436	0.683282	0.703474	0.723667	0.696292	0.729072	0.667862	0.579074	0.593719	0.608364	0.479757	0.495982	0.512207	0.733644	0.729851	0.726059	0.532352	0.514956	0.49756
	3	0.817128	0.810897	0.804667	0.708692	0.708462	0.708231	0.714138	0.755183	0.678539	0.60394	0.606973	0.610007	0.496121	0.535566	0.575011	0.462777	0.467724	0.472672	0.0862857	0.0680637	0.0498416
	RBE
		Docetaxel			Cabazitaxel			Paclitaxel			SB743921			Vinblastine sulfate			Cephalomannine			Homoharringtonine
	-2	0.96169	0.946044	0.930398	0.989751	0.943256	0.89676	0.932331	0.933473	0.934615	1.03275	1.05398	1.07521	0.989054	0.950882	0.91271	1.02365	0.973571	0.92349	0.952249	0.96845	0.984651
	-1	0.810617	0.826533	0.84245	0.929217	0.990492	1.05177	0.823125	0.845989	0.834467	0.864082	0.888624	0.913165	0.979937	0.973201	0.966466	1.04129	1.05927	1.07724	0.905719	0.926575	0.947431
	0	0.77595	0.812608	0.849267	0.902567	0.920083	0.9376	0.78954	0.812689	0.801024	0.911723	0.902772	0.89382	0.877768	0.89948	0.921192	1.05145	1.04253	1.03361	0.979213	0.964302	0.949391
	1	0.749867	0.777517	0.805167	0.696917	0.766975	0.837033	0.732331	0.78801	0.759952	0.817048	0.844913	0.872778	0.910805	0.901836	0.892868	1.05921	1.05517	1.05113	0.996239	0.997215	0.998192
	2	0.64975	0.674108	0.698467	0.64365	0.672525	0.7014	0.692932	0.729896	0.711269	0.847981	0.84679	0.8456	1.00609	0.979137	0.952186	0.973305	0.976155	0.979006	1.11441	1.11334	1.11227
	3	0.617783	0.605492	0.5932	0.703383	0.728408	0.753433	0.674687	0.706338	0.690388	0.871363	0.904894	0.938425	1.14494	1.15668	1.16843	0.966762	0.971145	0.975527	0.471442	0.460672	0.449902
	CC143476
		Docetaxel			Cabazitaxel			Paclitaxel			SB743921			Vinblastine sulfate			Cephalomannine			Homoharringtonine
	-2	0.949218	0.934587	0.919956	1.01269	1.00565	0.998603	1.14022	1.08564	1.03106	0.911586	0.868675	0.873525	1.10318	1.08592	1.06866	1.02619	0.994242	0.962293	1.08946	1.00984	0.930208
	-1	0.895716	0.866309	0.836902	0.981705	0.987019	0.992333	0.937624	0.880874	0.824125	0.903013	0.878471	0.853929	0.866782	0.923213	0.979644	0.849669	0.927	1.00433	0.830369	0.89379	0.957211
	0	0.883359	0.823836	0.764312	0.968872	0.964288	0.959705	0.823862	0.812846	0.80183	0.826214	0.8032	0.780187	0.988657	1.00872	1.02878	1.03221	1.08369	1.13517	1.03294	1.05207	1.0712
	1	0.716883	0.693944	0.671005	0.699077	0.694474	0.689872	0.586137	0.580063	0.57399	0.284944	0.290713	0.296483	0.374619	0.385017	0.395414	0.903041	0.91	0.916959	1.12923	1.09883	1.06842
	2	0.534842	0.532923	0.531004	0.530167	0.514308	0.498449	0.587109	0.578933	0.570756	0.282924	0.290573	0.298221	0.363004	0.357891	0.352778	0.244811	0.239431	0.23405	0.426396	0.42279	0.419184
	3	0.591474	0.581746	0.572018	0.535962	0.514071	0.492179	0.610114	0.608169	0.606223	0.313404	0.308301	0.303198	0.270367	0.260058	0.249749	0.246989	0.252801	0.258614	0.370865	0.366731	0.362598
	TFK1
		Docetaxel			Cabazitaxel			Paclitaxel			SB743921			Vinblastine sulfate			Cephalomannine			Homoharringtonine
	-2	1.00665	0.933054	0.859454	1.04449	1.10225	1.16	0.996879	1.07878	1.06068	0.263554	0.312806	0.362058	1.03738	1.00418	0.970989	1.06284	1.02072	0.978611	1.04488	1.02545	1.00601
	-1	1.07495	0.996728	0.918511	0.935072	0.884145	0.833218	0.90197	0.904961	0.907952	0.441385	0.490508	0.539632	0.967173	1.00172	1.03626	0.894017	0.9628	1.03158	0.959603	0.973111	0.98662
	0	1.02443	1.02723	0.830026	1.02582	1.05675	1.08767	0.944065	0.989542	1.03502	0.240142	0.235365	0.230588	0.921351	0.934126	0.946901	0.963572	1.02939	1.09522	1.08075	1.07847	1.07619
	1	1.00206	1.03962	1.07717	0.733813	0.745576	0.757339	0.680758	0.695673	0.710588	0.226411	0.233233	0.240055	0.36802	0.362172	0.356324	0.908719	0.920603	0.932487	1.10354	1.08987	1.0762
	2	0.779621	0.791304	0.802987	0.798992	0.780173	0.761354	0.714181	0.706212	0.698243	0.237156	0.240517	0.243877	0.252979	0.25278	0.252582	0.308025	0.310141	0.312257	0.294983	0.285471	0.275959
	3	0.68381	0.702338	0.720866	0.830026	0.843857	0.857688	0.708601	0.700842	0.693084	0.286345	0.279563	0.272781	0.256872	0.271455	0.286038	0.266806	0.266862	0.266918	0.159809	0.155954	0.152098
	Figure 2B
	HIBEpiC
		Docetaxel			Cabazitaxel			Paclitaxel			SB743921			Vinblastine sulfate			Cephalomannine			Homoharringtonine
	-2	1.00562	0.981913	0.993769	1.00916	0.99485	1.00201	0.995603	0.965559	0.980581	0.988634	1.00642	0.99753	1.02617	1.03861	1.03239	1.01565	0.998266	1.00696	1.02272	1.02414	1.02343
	-1	1.09097	1.05486	1.07291	1.07994	1.08206	1.081	1.06946	1.05285	1.06115	1.0204	1.00389	1.01215	1.06664	1.06309	1.06486	1.11248	1.05687	1.08467	1.09041	1.11128	1.10085
	0	1.00656	0.975056	0.99081	0.999367	1.00116	1.00027	0.953781	0.919094	0.936438	0.944569	0.972322	0.958445	0.949028	1.02367	0.986348	1.05935	1.03102	1.04518	1.04495	1.08323	1.06409
	1	0.703281	0.645538	0.674409	0.559684	0.551109	0.555397	0.555544	0.5093	0.532422	0.571247	0.565631	0.568439	0.497916	0.533647	0.515781	0.851019	0.781775	0.816397	0.563825	0.592919	0.578372
	2	0.54695	0.505866	0.526408	0.451545	0.439486	0.445516	0.540513	0.516263	0.528388	0.525047	0.533163	0.529105	0.354138	0.370309	0.362223	0.553388	0.495469	0.524428	0.362578	0.362709	0.362644
	3	0.440302	0.407861	0.424081	0.287025	0.286231	0.286628	0.416772	0.408256	0.412514	0.518369	0.518291	0.51833	0.376947	0.405313	0.39113	0.463831	0.407466	0.435648	0.157278	0.164206	0.160742
	Figure 2C
		HCCC-9810			RBE			TFK1			HuCCT1			143476 CC			HIBEpiC
	0.1	1.05231	1.00221	0.952095	1.03671	0.993355	0.95	1.00908	0.916183	1.03104	0.984213	0.989687	0.99516	0.927175	0.982888	1.0386	1.01	0.966408	0.992067
	1.53	0.421202	0.401145	0.381087	0.8498	0.833233	0.816665	0.754157	0.710294	0.770309	1.03302	1.04691	1.06079	0.602325	0.613394	0.624463	0.878992	0.863478	0.882589
	3.06	0.421202	0.401145	0.381087	0.66289	0.67311	0.68333	0.499234	0.504406	0.509577	1.00941	1.02532	1.04123	0.504275	0.449925	0.444325	0.723844	0.734278	0.744711
	6.125	0.421303	0.401241	0.381179	0.60863	0.61912	0.62961	0.489229	0.493454	0.49768	0.873713	0.88863	0.83547	0.423438	0.408025	0.392612	0.657191	0.667068	0.654253
	12.5	0.463303	0.441241	0.419179	0.60059	0.607025	0.61346	0.499189	0.4965	0.493811	0.765733	0.788647	0.800072	0.423262	0.425875	0.428488	0.621837	0.630724	0.635781
	25	0.454207	0.432578	0.410949	0.64924	0.659585	0.66993	0.510194	0.527177	0.54416	0.717534	0.698603	0.725453	0.414938	0.408606	0.402275	0.625656	0.628455	0.646514
	50	0.401366	0.382253	0.36314	0.71651	0.731275	0.74604	0.554531	0.559457	0.564383	0.71233	0.650593	0.68633	0.455525	0.449925	0.444325	0.661124	0.647108	0.665584
	100	0.213024	0.202879	0.192736	0.6	0.65694	0.71388	0.585429	0.596129	0.606829	0.61386	0.65833	0.679307	0.572225	0.564538	0.55685	0.599763	0.637133	0.666672
	Figure 2D
	TFK1											HCCC-9810
	DMSO	GEM	SB	VLB	PTX	CAB	DTX	CEP	Homo			DMSO	GEM	SB	VLB	PTX	CAB	DTX	CEP	Homo
	98.1933	13.9067	0.87	11.1111	2.45333	102.62	17.0489	30.8489	97.3844			101.768	19.1744	11.0244	12.7976	68.1707	13.6134	34.7902	72.3744	78.1439
	97.7278	11.2389	3.74	5.08333	3.41667	104.942	11.4467	26.3067	103.714			97.7012	21.1634	4.60976	11.1781	62.7281	9.16829	33.6573	58.4951	67.7561
	99.2689	7.80222	1.73222	3.23667	2.76556	102.732	8.44	30.9478	105.219			104.083	25.1658	9.23902	8.05732	55.5671	14.9537	23.4049	70.0366	66.9219
	98.3689	9.30444	7.05778	9.41556	1.54889	107.263	4.81556	32.3278	106.243			96.4451	9.54268	7.71829	7.86829	64.478	15.089	32.1256	71.7317	77.2207
	101.623	7.41889	1.32333	3.51111	3.35111	102.778	13.1356	28.0178	99.6544			101.857	11.3207	9.32317	11.0732	59.7524	11.3122	32.8451	65.8256	75.2305
	104.183	13.5578	5.23111	5.55889	3.08667	105.792	6.48889	29.2267	97.1944			104.571	12.3268	7.3	10.7683	61.672	9.52073	31.3561	71.6963	72.0073
	RBE
	DMSO	GEM	SB	VLB	PTX	CAB	DTX	CEP	Homo
	97.0333	27.7143	10.9476	14.4016	9.34286	10.2302	41.9968	25.673	65.8746
	96.6444	29.473	9.9746	17.6429	5.09682	8.28571	48.8064	29.0556	87.546
	111.111	19.7794	14.8857	18.2349	6.31746	9.3873	60.6191	17.4952	68.7635
	97.9667	36.9381	10.2571	12.5921	7.5746	11.527	43.7064	20.927	65.2936
	109.087	22.7333	11.8159	17.2667	4.85556	4.42222	54.3317	27.7238	73.1698
	100.856	20.546	12.8682	15.4746	7.25397	8.38095	47.6	21.1619	68.0159
	Figure 2E
	HCCC-9810										CCLP1
	DMSO	GEM	SB	VLB	PTX	DTX	CAB	CEP			DMSO	GEM	SB	VLB	PTX	DTX	CAB	CEP
	1.45	4.31	16.84	16.53	4.55	4.73	7.48	7.27			4.47	3.3	24.43	23.88	4.5	2.65	13.37	4.27
	1.77	5.51	22.14	13.13	5.95	5.53	9.58	9.17			5.27	4.3	30.03	27.98	5.8	4.75	17.57	6.97
	1.61	4.91	19.49	14.83	5.25	5.13	8.53	8.22			4.87	3.8	27.23	25.93	5.15	3.7	15.47	5.62
	TFK1										RBE
	DMSO	GEM	SB	VLB	PTX	DTX	CAB	CEP			DMSO	GEM	SB	VLB	PTX	DTX	CAB	CEP
	1.8	4.2	26.51	15.09	8.84	6.28	12.85	9.79			3.22	3.02	6.91	4.92	4.2	5.05	4.93	3.91
	2.7	4.9	32.01	16.69	9.64	6.78	14.55	12.09			4.02	3.52	8.61	7.22	5.1	5.75	7.43	5.51
	2.25	4.55	29.26	15.89	9.24	6.53	13.7	10.94			3.62	3.27	7.76	6.07	4.65	5.4	6.18	4.71

## Sheet: Figure 3
	Figure 3I
	TFK1
		NC			siKIF11 #1			siKIF11 #2
	-2	0.97121	1.04441	1.00781	1.01167	0.97121	0.99144	1.00011	0.9209	0.96051
	-1	0.637876	0.568219	0.60305	0.988305	1.00141	0.99486	0.951067	0.968205	0.95964
	0	0.437548	0.495576	0.46656	0.821281	0.90859	0.86494	0.923467	0.962181	0.94282
	1	0.218876	0.2319	0.22539	0.751814	0.773495	0.76265	0.854805	0.805724	0.83026
	2	0.207419	0.209838	0.20863	0.80001	0.868195	0.8341	0.664076	0.7599	0.71199
	3	0.128581	0.154462	0.14152	0.638029	0.65171	0.64487	0.579205	0.624724	0.60196
	4	0.0915	0.110586	0.10104	0.132219	0.127029	0.12962	0.132814	0.105038	0.11893
	CCLP1
		NC			siKIF11 #1			siKIF11 #2
	-2	1.00053	1.01747	1.009	1.00038	1.00491	1.0026	1.04038	1.01694	1.0287
	-1	0.796375	0.848156	0.8223	0.940563	0.916438	0.9285	0.961563	1.01788	0.9897
	0	0.500438	0.590156	0.5453	0.758406	0.784063	0.7712	0.829594	0.752906	0.7913
	1	0.464438	0.411219	0.4378	0.783406	0.75825	0.7708	0.817094	0.757531	0.7873
	2	0.356781	0.330719	0.3438	0.6195	0.578563	0.599	0.530969	0.558906	0.5449
	3	0.103344	0.145469	0.1244	0.450313	0.471875	0.4611	0.558531	0.454656	0.5066
	4	0.141813	0.164563	0.1532	0.297219	0.308125	0.3027	0.423656	0.46475	0.4442

## Sheet: Figure 4
	Figure 4E
	CCLP1			SK-CHA-1
	Control	SB		Control	SB
	2.1	7.6		2.3	9.3
	2.2	7.1		3.1	8.1
	3	6.5		2.2	7.3
	1.8	7.8		3.4	6.4
	1.5	5.2		1.8	8
	Figure 4F
			Monopolar			Bipolar
	CCLP1	Control	3.1	3.5	3.3	96.5	96.3	96
		SB	96.3	97.5	97.6	2.7	1.9	2.1
	SK-CHA-1	Control	1.9	2	2.2	97.8	97.7	97.5
		SB	98.5	98.1	98.3	1.3	1.5	1.4
	Figure 4G
	DMSO					SB743921
	BLK	Z-VAD	Ferro	Nec-1	Nac	BLK	Z-VAD	Ferro	Nec-1	Nac
	106.597	104.35	113.768	103.444	91.7658	44.1708	73.6275	45.245	48.84	68.3925
	95.3942	107.793	112.882	107.358	100.692	41.775	66.5908	46.9892	49.1067	72.8508
	103.394	106.933	114.815	106.92	102.458	47.9233	63.42	48.4108	45.2683	74.755
	Figure 4H
	Luminescence (RLU)
		0h			8h			16h			24h			32h			40h			48h
	-2	223	363	293	295	413	354	303	413	358	162	243	202.5	125	210	167.5	96	161	128.5	99	120	109.5
	-1	355	405	380	466	433	449	471	473	472	271	269	270	232	249	240.5	164	173	168.5	131	116	123.5
	0	410	478	444	440	411	426	527	465	496	309	275	292	258	257	257.5	168	186	177	153	109	131
	1	380	524	452	472	417	444	532	557	544.5	301	311	306	292	282	287	214	197	205.5	143	123	133
	2	350	300	325	430	432	431	589	525	557	348	298	323	303	276	289.5	228	209	218.5	167	136	151.5
	3	388	327	358	820	800	810	1439	1357	1398	960	1008	980	732	816	605.5	546	631	488.5	228	394	311
	Fluorescence (RFU)
		0h			8h			16h			24h			32h			40h			48h
	-2	3967	3932	3950	5251	4941	5096	4756	4401	4578.5	4761	4493	4627	5603	5167	5385	5540	4879	5209.5	5644	5063	5353.5
	-1	5563	4641	5102	5863	4633	5248	5176	4173	4674.5	5076	4348	4712	5741	5178	5459.5	5663	5040	5351.5	5933	5402	5667.5
	0	4875	5016	4945	5580	4999	5289.5	5025	4378	4701.5	5265	4457	4861	5960	5389	5674.5	5826	5325	5575.5	6284	5939	6111.5
	1	4880	5305	5092	5324	5531	5427.5	4679	4812	4745.5	4826	4502	4664	5931	5685	5808	5831	5573	5702	6180	6322	6251
	2	5177	5317	5247	6090	4890	5490	5553	4294	4923.5	5299	4336	4817.5	5812	5502	5657	5713	5281	5497	6246	5526	5886
	3	5776	5133	5454	4606	4786	4696	4721	5217	4969	5399	5831	5615	13190	15185	12687.5	14976	16485	13730.5	15712	18124	14918

## Sheet: Figure 5
	Figure 5A	SK-CHA-1
		Saline						PTX						GEM						SB
	0	54.15	20.25	60.75	54.675	24.624	13.5	64.8	42.527	71.424	37.544	63.2	30.6	28.175	45.3005	71.656	43.218	24.3	59.643	46.4	19.602	50.784	36	44	62.4
	7	90.1125	22.5	91.936	77.5	38.829	21.4375	93.75	62.5	108.192	57.7125	89.056	64.343	62.5	68.75	113.4	82.5	27	108	77.184	28.88	78.732	87.723	67.968	97.2
	14	225	121	151.838	156.282	112.896	111.392	171.564	257.032	270	149.4	238.328	190.998	174.6	256	188.538	150	116.25	183.787	118.098	105	169	269.34	200.704	200.158
	21	669.856	465.696	402.688	245	205.8	210.826	360.15	411.892	400	275.625	406.7	325.325	233.472	425.25	304.2	160.38	253.5	343	238.05	208.373	226.845	318.5	379.688	352.512
	28	719.44	550.8	512.072	361.673	487.142	373.968	416.176	415.853	469.625	486	367.5	326.7	433.5	396.8	397.375	232.375	294	392	220.5	186.05	177.45	355.94	318.5	337.5
	35	783.36	567	700	526.5	607.5	541.5	480	445.5	526.5	675	274.625	306.312	562.95	299.832	648.96	399.384	365.04	401.76	229.147	171	143.36	279.3	301.35	358.858
	42	815	618.404	1058	847	904.05	826.875	524.472	481.95	592.48	771.75	330.75	343	355.25	393.588	389.017	509.012	413.712	343	162	184.049	134.018	241.968	198	125
	Figure 5C
	Ki67 Positive Nuclei(%)						Cells in mitosis prophase (%)
	Saline	GEM	PTX	SB			Saline	GEM	PTX	SB
	36	53	24	14			0.5	1.2	2.8	6.7
	42	42	35	19			1	1.9	3.1	8.4
	28	31	29	8			0.8	0.4	4.5	7.6
	34	29	41	15			0.2	1.4	5.2	9.8
	Figure 5E	TFK1
		Saline										GEM										PTX										SB										GEM+SB
	0	91.8937	277.519	93.1467	77.4523	108.9	105.3					150.469	321.048	220.725	25.3125	14.256	34.7918	58.016	168.946	16.606	26.8313	485.959	35.828	124.146	70.4903		158.601	82.3568	97.6358	37.9215	106.614	390.744	172.494	193.6	25.4237	28.224	121.275	13.932				272.115	163.125	358.744	66.309	73.997	0	20.1532	24.9615
	7	183.787	555.038	186.293	154.905	217.8	210.601					300.938	642.096	441.45	50.625	28.512	69.5835	116.032	337.892	33.212	53.6625	971.919	71.656	248.292	140.981		317.202	164.714	195.272	75.843	213.227	781.488	344.988	387.2	50.8475	56.448	242.55	27.864				544.231	326.25	717.487	132.618	147.994	0	40.3065	49.923
	14	209.455	940.105	429.969	311.658	328.151	599.086					308.858	764.418	568.573	27.1081	0	68.4491	261.098	404.64	12.5962	40.0207	977.907	87.0758	251.664	146.774		895.379	281.7	401.49	133.82	303.42	650.564	322.702	244.323	21.9747	28.2172	190.321	0				349.394	497.981	578.499	60.0441	33.3043	3.70177	9.3687	15.7361
	21	425.27	1318.69	1381.45	557.032	557.424	1017.55					374.166	696.6	716.107	50.8475	0	76.032	141.12	513.814	36	78.732	1180	406.4	737.977	329.6		1182.44	511.56	695	289	423.673	771.456	318.816	252.05	27.436	42.4	211.266	0				499.2	340.135	634.834	111.328	89.232	10.976	51.9115	49.6
	28	655	1648.36	1453.4	1101.6	790.822	1983.69					416.304	426.888	760.384	34.344	6.912	57.7125	272.16	470.596	40.344	60.7475	1571	662.7	1757.81	473.85		1794.6	1021.77	938.952	575.1	592.012	695.75	180.32	183.787	19.652	18.032	229.365	0				267.908	173.026	372.087	52.272	113.715	0	28.749	34.656
	Figure 5G
	Ki67 Positive Nuclei (%)									Cells in mitosis prophase (%)
	Saline	GEM	PTX	SB	GEM+SB	ARRY520				Saline	GEM	PTX	SB	GEM+SB	ARRY520
	59	24	38	8	15	24				0.7	0.4	1.3	2.9	3.6	4.6
	67	16	45	16	12	17				0.9	0.8	1.6	2.1	4.5	4.9
	73	13	29	7	9	13				0.2	0.6	2	2.6	4.8	3.5
	62	19	34	13	11	20				0.5	0.7	1.4	3.4	4.2	4.1
	Figure 5I	HuCCT1
		Saline								GEM								SB								GEM+SB								ARRY520
	0	24.854	33.696	65.824	46.208	15	37.044	32	28.3495	19.652	17.9685	23.328	9.8415		34.4605	29.6595	15.6735	25.3265	70.304	21.025	39.7535	56.074	45.3005			0	0	0	0	16.3995	37.044	32.67		29.6595	23.328	32	19.7635	27.436	24.986
	7	31.9312	12.1023	9.89683	39.2741	20	27.9761	6.97997	30.8	1.51562	8.68624	5.63001	4.536		7.18758	80.1934	7.41252	5.18012	108.598	17.2019	31.7328	75.1868	19.3536			3.32234	2.72589	5.76186	26.7201	8.29069	0	45.2299		24.1995	48.078	55.208	49.0898	57.458	44.437
	14	128.797	61.364	58.8245	164.255	42.592	180.774	25.088	108.16	21.4375	43.4515	51.9115	12.1945		42.592	131.072	42.592	0	104.284	32.49	74.4385	150.381	55.296			0	17.9685	70.304	164.255	17.9685	36.8	55.594		18.7395	72.828	78.416	78.416	87.48	63.888
	21	312.188	271.95	90.396	264.375	104.362	440.896	93.312	309.394	33.462	73.568	84.27	24.276		40.3065	241.056	63.888	0	204.732	84.27	113.724	141.855	83.1875			0	26.3375	168.338	159.359	72.576	113.49	128.453		27.216	92.697	154.422	190.125	129.6	116.64
	28	607.951	554.041	299.379	641.769	183.758	396.9	248.913	643.468	78.1102	116.032	140.083	52.2144		46.6099	278.005	127.492	0	293.069	129.424	123.722	439.251	106.924			0	48.1349	303.592	423.195	92.5965	198.354	306.721		86.0796	117.613	396.763	396.235	282.816	236.796
	35	740.896	368.219	600	627.264	272	884.21	365.04	764.928	105.593	100.719	84.564	23.12		46.225	384.75	157.604	0	194.508	91.25	150.822	496.885	66.3255			0	38.663	307.2	260.11	100.352	221.804	180		68.479	182.648	228.888	583.808	299.671	239.447
	Figure 5K
	Ki67 Positive Nuclei (%)							Cells in mitosis prophase (%)
	Saline	GEM	SB	GEM+SB	ARRY520			Saline	GEM	SB	GEM+SB	ARRY520
	53	14	24	19	36			0.4	0.9	5.9	3.6	6.4
	62	8	18	16	28			0.8	1.3	7.2	5.3	5.4
	74	7	14	13	30			1.4	1.5	6.5	5.7	4.9
	67	11	12	10	23			0.9	0.6	5.1	4.4	4.3

## Sheet: Figure 6
	Figure 6A
		Saline					SB743921
	0	178.176	156.426	123.872	60	88.75	181.5	69.828	85.176	126.514
	7	288.8	254.8	190.125	87.075	113.438	259.47	118.588	147.875	188.65
	14	368	546.75	281.25	180	207.103	362.6	160.2	265.243	156.325
	21	458.64	724.722	339.2	395.46	307.2	393.75	266.976	441.8	161.84
	28	750	1219.68	620.994	740	630	392.768	320	469.3	178.85
	35	1210.32	1450.4	833.976	921.352	1009.49	444.341	303.24	484.548	209.952
	42	1597.4	1942.59	1202.4	1168.36	1199.33	563.108	240.1	594.104	192.821
	Figure 6B
		Saline			SB743921
	0	151.838	140.45	82.0125	87.725	254.634	36.288
	7	329.6	219.136	190.512	142.2	323.2	63.7875
	14	532.475	342.788	405.72	172.032	390.15	89.7345
	21	919.368	536.21	679.778	347.894	451.497	206.681
	28	1349.46	757.424	1134.67	463.378	486	334.116
	35	1707.98	1073.09	1787.12	578.654	462.25	486
	42	1862	1231.38	2029.29	812.25	464.64	617.472
	Figure 6D
	Ki67 Positive Nucleis (%)				Cells in mitosis prophase (%)
	Saline	SB			Saline	SB
	78	41			1.2	4.2
	86	35			1.6	2.8
	64	28			0.7	3.6
	72	33			2.1	4.6
	Figure 6F
		Saline						GEM						PTX						SB
	0	60.093	74.925	54.4	54.684	230.63		81.5285	66.4	87.075	314.87			11.016	31.958	4.1405	49.9685	79.186		28.9	31.768	133.956	62.866	62.5
	7	57.5428	154.899	64.4729	128.143	136.455		172.567	75	189.491	164.116			40	67.3676	92.7016	68.5928	162.089		24.854	70.5675	130.065	55.7936	124.029
	14	57.7125	249.018	210.983	306.128	202.3		146.205	76.95	132.278	67.146			51.45	66.3255	89.8686	76.832	118.588		48.668	72.6	227.254	22.95	89.856
	21	164.775	496.375	780.3	508.07	233.28		380.8	81.634	433.35	100.842			149.683	169.884	358.858	95.648	455.762		29.4	90	233.438	17.661	119.422
	28	354.025	944.345	957.6	1199.9	441.8		784.256	122.513	815.36	196.465			179.56	342.216	622.08	222.338	930.852		42.336	150.822	321.489	36	153.76
	35	713.486	1932.85	1379.74	2056.39	671.277		1190.72	742.63	1584.8	435.217			415.853	672.525	1562.91	428.688	1710.88		31.941	180.774	200.9	69.629	231.184
	42	965.425	2687.7	1059.97	2560	1028.77		1253.14	886.464	2423.03	612.562			774.4	927.545	2452.26	720.779	2598.4		23.275	149.988	264.375	70.304	194.56
	Figure 6H
	Ki67 Positive Nucleis (%)						Cells in mitosis prophase (%)
	Saline	GEM	PTX	SB			Saline	GEM	PTX	SB
	84	67	73	51			0.7	0.5	3.6	2.8
	76	74	80	43			0.4	1.1	2.5	3.5
	89	78	64	35			0.8	0.8	2.1	3.3
	79	62	69	45			0.9	0.4	2.8	4.1

## Sheet: Figure S5
	S5A	TFK1 c-Cas3
		Saline	GEM	PTX	SB	GEM+SB	ARRY520
		0.1	35	2	38	45	32
		0.32	40	6	48	36	40
		0.45	28	1	35	50	46
		0.6	24	3	46	42	52
	S5A	TFK1 TUNEL
		Saline	GEM	PTX	SB	GEM+SB	ARRY520
		4	40	8	34	26	36
		1	34	10	42	30	44
		6	48	14	37	46	22
		2	32	4	49	38	29
	S5B	HUCCT1 TUNEL
		Saline	GEM	SB	GEM+SB	ARRY520
		0	25	38	22	26
		1	20	23	40	18
		4	35	34	32	21
		2	36	19	28	35
	S5C	SK-CHA-1 TUNEL
		Saline	GEM	PTX	SB
		1	35	6	48
		1	28	2	35
		4	40	1	26
		2	16	10	20
	Figure S5E
	TFK1		Saline									SB									GEM									PTX									GEM+SB									ARRY520
	0		25.144	25.4348	25.1459	25.1213	25.1706	25.165				25.5731	25.253	25.284	25.0373	25.0414	25.1779	25.0204			25.603	25.4458	25.1397	25.1223	25.1545	25.1909	25.3647	25.126	25.142	25.8213	25.0605	25.2098	25.1191	25.268	25.1392	25.165	25.0641	25.1802	25.5127	25.3474	25.6441	25.2006	25.2122	25.1	25.1306	25.1379		25.1445	25.0333
	7		25.3879	25.9696	25.3919	25.3427	25.4412	25.4299				26.1462	25.506	25.5679	25.0746	25.0828	25.3557	25.0409			26.1059	25.7916	25.1793	25.1447	25.209	25.2818	25.6294	25.152	25.1841	26.6425	25.1211	25.4196	25.2383	25.5361	25.2784	25.33	25.1282	25.3604	25.9254	25.5948	26.1882	25.3011	25.3245	25.1	25.1611	25.1757		25.2891	25.0666
	14		25.5282	26.6728	25.8736	25.6883	25.7141	26.1386				25.9542	25.4733	25.3583	25.0322	25.0414	25.2791	25.1			26.2976	25.9908	25.1425	25.1	25.2072	25.509	25.7339	25.1197	25.1627	26.6527	25.1472	25.4253	25.248	26.5132	25.4761	25.6785	25.2262	25.5128	25.6299	25.8553	25.9774	25.1911	25.1505	25.1056	25.1142	25.1239		25.3157	25.0768
	21		25.7663	27.1659	27.2643	25.9727	25.9733	26.6942				26.1315	25.4676	25.3697	25.0402	25.0622	25.3099	25.2			26.1913	26.2219	25.1797	25.1	25.2191	25.3211	25.905	25.1564	25.2233	26.9942	25.6868	26.2472	25.557	26.9983	25.8645	26.1745	25.4884	25.716	25.8571	25.6159	26.0628	25.2689	25.2353	25.1166	25.1787	25.1752		25.265	25.1101
	28		26.1262	27.6824	27.377	26.8258	26.339	28.2078				26.0204	25.2645	25.2696	25.0288	25.0265	25.3364	25.2			25.7688	26.2913	25.1538	25.1108	25.1904	25.5264	25.8373	25.1632	25.1952	27.655	26.12	27.9707	25.8008	28.0329	26.7268	26.5868	25.9719	26.0005	25.5063	25.3624	25.6643	25.1793	25.2725	25.1	25.1436	25.1526		25.289	25.0667
	HuCCT1
		Saline									GEM									SB									GEM+SB									ARRY520
	0	25.1389	25.1528	25.2031	25.1724	25.1235	25.158	25.1501	25.1444		25.1308	25.1282	25.1365	25.1154	25.154	25.1465	25.1246			25.0372	25.1031	25.0308	25.0583	25.0822	25.0664				25.1	25.1	25.1	25.1	25.1249	25.1562	25.1496			25.1465	25.1365	25.1501	25.131	25.143	25.1391
	7	25.15	25.119	25.1155	25.1615	25.1313	25.1438	25.1109	25.1483		25.1024	25.1136	25.1088	25.1071	25.1113	25.2256	25.1116			25.0076	25.1593	25.0252	25.0465	25.1103	25.0284				25.105	25.1041	25.1087	25.1405	25.1126	25.1	25.1686			25.1379	25.1753	25.1865	25.1769	25.19	25.1696
	14	25.3018	25.1961	25.1922	25.3573	25.1667	25.3832	25.1393	25.2694		25.1336	25.1681	25.1813	25.1191	25.1667	25.3054	25.1667			25.1	25.2634	25.1509	25.2166	25.3356	25.1866				25.2	25.2273	25.3066	25.4491	25.2273	25.2558	25.2843			25.2294	25.3141	25.3228	25.3228	25.3371	25.3001
	21	25.5891	25.5261	25.2416	25.5142	25.2635	25.7907	25.2462	25.5847		25.1524	25.2153	25.232	25.138	25.1632	25.4777	25.2001			25.1	25.4003	25.2236	25.2668	25.3081	25.222				25.2	25.24	25.4553	25.4417	25.3101	25.3721	25.3948			25.2426	25.3452	25.4419	25.4979	25.403	25.3827
	28	26.0525	25.968	25.569	26.1054	25.3879	25.7218	25.49	26.1081		25.2224	25.2818	25.3195	25.1818	25.173	25.5355	25.2997			25.1	25.5298	25.2898	25.2815	25.7442	25.2568				25.25	25.323	25.7105	25.8919	25.3904	25.5508	25.7152			25.3599	25.4093	25.8466	25.8458	25.6681	25.596
	35	26.2607	25.6769	26.04	26.0827	25.5261	26.4853	25.6719	26.2984		25.2654	25.2578	25.2325	25.1362	25.1724	25.7028	25.3469			25.15	25.4353	25.2838	25.3712	25.8788	25.2473				25.3	25.3586	25.7659	25.6945	25.4522	25.6364	25.573			25.4073	25.5861	25.6586	26.2146	25.7695	25.6751
	PDX-CC41
		Saline									GEM									PTX									SB
	0	25.0962	25.1199	25.087	25.0875	25.369					25.1277	25.104	25.1364	25.4933						25.0186	25.054	25.007	25.0845	25.1338					25.0424	25.0466	25.1965	25.0922	25.0917
	7	25.1921	25.3478	25.2032	25.305	25.3183					25.3704	25.2175	25.3969	25.3571						25.0676	25.1138	25.1567	25.1159	25.2739					25.1364	25.2035	25.2908	25.1818	25.2819
	14	25.1923	25.4984	25.4376	25.5898	25.4237					25.329	25.2206	25.3072	25.2052						25.1869	25.2121	25.2519	25.2298	25.3004					25.1714	25.2065	25.4333	25.1337	25.2318
	21	25.4636	25.9942	26.4485	26.0129	25.5733					25.7966	25.3279	25.8789	25.358						25.453	25.4871	25.8065	25.3617	25.9702					25.2431	25.332	25.5424	25.2259	25.3752
	28	25.7664	26.711	26.7322	27.1198	25.9069					26.4287	25.3919	26.4774	25.5078						25.5035	25.7783	26.2513	25.5757	26.7731					25.2621	25.4212	25.6715	25.2528	25.4255
	35	26.4416	28.3926	27.5076	28.5902	26.374					27.1655	26.4635	27.7828	25.9818						25.9028	26.3366	27.8413	25.9245	28.0914					25.3468	25.5651	25.5947	25.4021	25.6391
	42	26.8447	29.6003	26.996	29.396	26.946					27.1633	26.5888	28.9961	26.1597						26.6087	26.8676	29.4443	26.5181	29.6913					25.3341	25.52	25.6878	25.4031	25.5853
[truncated: 3 more columns]
